# Supplementary material for: Mapping the Lipids of Skin Sebaceous Glands and Hair Follicles by High Spatial Resolution MALDI Imaging Mass Spectrometry
Source: Pharmaceuticals (Basel). 2022 Mar 28;15(4):411. doi: 10.3390/ph15040411 (PMC9031257; doi:10.3390/ph15040411)
Supplement: Supplementary file 1 [file pharmaceuticals-15-00411-s001.zip]

Archive with 1 entries (1 files):
- pharmaceuticals-1610340-supplementary.pdf
